# Supplementary material for: FKBP3 aggravates the malignant phenotype of diffuse large B‐cell lymphoma by PARK7‐mediated activation of Wnt/β‐catenin signalling
Source: J Cell Mol Med. 2023 Nov 21;28(1):e18041. doi: 10.1111/jcmm.18041 (PMC10805489; doi:10.1111/jcmm.18041)
Supplement: Supplementary file 2 — Figure S2 [file JCMM-28-e18041-s002.zip]

Archive with 2 entries (2 files):
- jcmm18041-sup-0001-FigureS2.docx
- jcmm18041-sup-0002-FigureS2.tif
